# Supplementary material for: Development of a Polypropylene-Based Material with Flame-Retardant Properties for 3D Printing
Source: Polymers (Basel). 2024 Mar 21;16(6):858. doi: 10.3390/polym16060858 (PMC10974235; doi:10.3390/polym16060858)
Supplement: Supplementary file 1 [file polymers-16-00858-s001.zip]

Archive with 1 entries (1 files):
- polymers-2889772-supplementary.pdf
